# Supplementary material for: A Molecularly Imprinted Polypyrrole/GO@Fe3O4 Nanocomposite Modified Impedimetric Sensor for the Routine Monitoring of Lysozyme
Source: Biosensors (Basel). 2022 Sep 5;12(9):727. doi: 10.3390/bios12090727 (PMC9496344; doi:10.3390/bios12090727)
Supplement: Supplementary file 1 [file biosensors-12-00727-s001.zip]

Archive with 1 entries (1 files):
- biosensors-1866640-supplementary.pdf
